# Supplementary material for: Associations between Exposures to Perfluoroalkyl Substances and Diabetes, Hyperglycemia, or Insulin Resistance: A Scoping Review
Source: J Xenobiot. 2021 Sep 14;11(3):115–29. doi: 10.3390/jox11030008 (PMC8482218; doi:10.3390/jox11030008)
Supplement: Supplementary file 1 [file jox-11-00008-s001.zip]

Archive with 1 entries (1 files):
- jox-1294067-supplementary.pdf
